# Supplementary material for: Comparative genomics of Cylindrospermopsis raciborskii strains with differential toxicities
Source: BMC Genomics. 2014 Jan 29;15:83. doi: 10.1186/1471-2164-15-83 (PMC3922686; doi:10.1186/1471-2164-15-83)
Supplement: Additional file 1 — Primers used to confirm the results of genome sequencing and bioinformatic analyses. Where genome sequencing and bioinformatic analyses were inconclusive, PCR screening was used to verify the presence or absence of genes. Appropriate negative and positive controls were used for all PCR reactions. + indicates target gene present. - indicates target gene was absent. [file 1471-2164-15-83-S1.zip]

Archive with 2 entries (2 files):
- 5246470181107225_add1.pdf
- 5246470181107225_add2.pdf
